# Supplementary material for: Modelling α-Synuclein Aggregation and Neurodegeneration with Fibril Seeds in Primary Cultures of Mouse Dopaminergic Neurons
Source: Cells. 2022 May 13;11(10):1640. doi: 10.3390/cells11101640 (PMC9139621; doi:10.3390/cells11101640)
Supplement: Supplementary file 1 [file cells-11-01640-s001.zip]

Archive with 1 entries (1 files):
- cells-1689482-supplementary.pdf
